# Supplementary material for: The Specificity and Flexibility of L1 Reverse Transcription Priming at Imperfect T-Tracts
Source: PLoS Genet. 2013 May 9;9(5):e1003499. doi: 10.1371/journal.pgen.1003499 (PMC3649969; doi:10.1371/journal.pgen.1003499)
Supplement: Protocol S1 — Source code of the software used to find putative endonuclease sites in the human genome and to calculate their associated snap/velcro scores. (GZ) [file pgen.1003499.s005.gz]

Archive with 4 entries (4 files):
- ./._GenomeAnalyzerSnapVelcroV1.0.cpp
- GenomeAnalyzerSnapVelcroV1.0.cpp
- ./._README.txt
- README.txt
