# Supplementary material for: The Specificity and Flexibility of L1 Reverse Transcription Priming at Imperfect T-Tracts
Source: PLoS Genet. 2013 May 9;9(5):e1003499. doi: 10.1371/journal.pgen.1003499 (PMC3649969; doi:10.1371/journal.pgen.1003499)
Supplement: Protocol S1 — Source code of the software used to find putative endonuclease sites in the human genome and to calculate their associated snap/velcro scores. (GZ) [file pgen.1003499.s005.gz › GenomeAnalyzerSnapVelcroV1.0.cpp]

/*****************************************************************************************************************
 * Copyright (c) 2013, Institute for Research on Cancer and Aging, Nice (IRCAN), INSERM U1081 - CNRS UMR 7284, University of Nice - Sophia-Antipolis, Faculty of Medicine, Nice, FRANCE 
 * All rights reserved.
 * Redistribution and use in source and binary forms, with or without modification, are permitted provided that the following conditions are met:
 *		- Redistributions of source code must retain the above copyright notice, this list of conditions and the following disclaimer.
 * 		- Redistributions in binary form must reproduce the above copyright notice, this list of conditions and the following disclaimer in the documentation and/or other materials provided with the distribution.
 * 		- Neither the name of the Institute for Research on Cancer and Aging, Nice (IRCAN), INSERM U1081 - CNRS UMR 7284, University of Nice - Sophia-Antipolis nor the names of its contributors may be used to endorse or promote products derived from this software without specific prior written permission.
 * THIS SOFTWARE IS PROVIDED BY THE IRCAN AND CONTRIBUTORS ``AS IS'' AND ANY EXPRESS OR IMPLIED WARRANTIES, INCLUDING, BUT NOT LIMITED TO, THE IMPLIED
 * WARRANTIES OF MERCHANTABILITY AND FITNESS FOR A PARTICULAR PURPOSE ARE DISCLAIMED. IN NO EVENT SHALL THE IRCAN AND CONTRIBUTORS BE LIABLE FOR ANY
 * DIRECT, INDIRECT, INCIDENTAL, SPECIAL, EXEMPLARY, OR CONSEQUENTIAL DAMAGES (INCLUDING, BUT NOT LIMITED TO, PROCUREMENT OF SUBSTITUTE GOODS OR SERVICES;
 * LOSS OF USE, DATA, OR PROFITS; OR BUSINESS INTERRUPTION) HOWEVER CAUSED AND ON ANY THEORY OF LIABILITY, WHETHER IN CONTRACT, STRICT LIABILITY, OR TORT
 * (INCLUDING NEGLIGENCE OR OTHERWISE) ARISING IN ANY WAY OUT OF THE USE OF THIS SOFTWARE, EVEN IF ADVISED OF THE POSSIBILITY OF SUCH DAMAGE.
 * Contributors		:	Ashfaq Ali Mir
 * Affiliation		:	Laboratory of Gael Cristofari
 * Contact			:	Gael.Cristofari@unice.fr
 * Date				:	03 April 2013
 * Version 		    :   Stable 1.0
 * Language    		:   C++ 
 * Name				:   GenomeAnalyzerSnapVelcroV1.0.cpp
 * Description		:   This software calculates weighted scores for Snap Velcro classified strings across genome
 * Input Format		:   Text file with single without spaces or newline (containing nucleic acid characters)
 * Usage       		:   ./GenomeAnalyzerSnapVelcroV1.0 InputFile.txt
 * Manual			:	associated Readme.txt
 ******************************************************************************************************************/

#include<iostream>
#include<fstream>
#include<string>
#include<set>
#include<map>
using namespace std;


int GetIntVal(string strConvert) { 
	int intReturn;
	intReturn = atoi(strConvert.c_str());
	return(intReturn);
}

void chg2String(char *ln){
string str;
str=ln;
cout<<"line[]'s length is "<<str.length()<<endl;
cout<<str<<endl;
}

multimap<int, int> mm1;
     multimap<int, int>::iterator it1;


             int flanking = 0;
             int back = 0;
             int front = 0;
             int location = 0;

int main(int argc ,char* argv[]){

         ifstream myFile(argv[1]);
         string line;
         string forward;

         
         if(! myFile){
                    cout << "Error opening the File" << endl;
                    exit(1);
         }	
	
         while(! myFile.eof()){
              getline(myFile, line);

			 for(int i=0; i < line.size(); i++){
				 
				 int count = 0;
				 int A_count_H = 0;
				 int A_count_8 = 0;
				 int A_count_4 = 0;	
				 float A_w1 = 0.000f;
				 float A_w2 = 0.000f;	
				 float A_w3 = 0.000f;
				 float A_w4 = 0.000f;
				 float A_w5 = 0.000f;
				 float A_w6 = 0.000f;	
				 float A_w7 = 0.000f;
				 float A_w8 = 0.000f;
				 float A_w9 = 0.000f;
				 float A_w10 = 0.000f;				 
				 string A1, A2, A3, A4, A5, A6, A7, A8, A9, A10, A11, A12;
				 float TWeight_8 = 0.000f;
				 float TWeight_4 = 0.000f;
				 
				 
              forward = line.substr(i,12);

				 
				 for (int j=0; j < forward.size(); j++)
				 {
										 
					 if(j == 0){
						 
						 A1 = forward[j]; 	

					 }
					 if(j == 1){
					 
						 A2 = forward[j];						 

					 }					 
					 if(j == 2){

						 
						 A3 = forward[j]; 						 

						 if(A3.compare("A")==0){
							 A_count_8++;
							 A_count_H++;							 
							 A_w1 = 1.000f;
						
						 }

					 }
					 if(j == 3){

						 
						 A4 = forward[j]; 						 
						 
						 if(A4.compare("A")==0){
							 A_count_8++;
							 A_count_H++;							 
						     A_w2 = 0.500f;
							 
						 }

					 }	
					 if(j == 4){
						 
						 A5 = forward[j]; 						 
						 
						 if(A5.compare("A")==0){
							 A_count_8++;
							 A_count_H++;
							 A_w3 = 0.333f;
 
						 }						 

					 }
					 if(j == 5){

						 
						 A6 = forward[j]; 						 
						 
						 if(A6.compare("A")==0){
							 A_count_8++;
							 A_count_H++;
							 A_w4 = 0.250f;
							 
						 }							 

					 }					 
					 if(j == 6){

						 
						 A7 = forward[j]; 						 
						 
						 if(A7.compare("A")==0){
							 A_count_4++;
							 A_count_8++;
							 A_w5 = 0.200f;
							 
						 }							 

					 }
					 if(j == 7){

						 A8 = forward[j]; 						 
						 
						 if(A8.compare("A")==0){
							 A_count_4++;
							 A_count_8++;
							 A_w6 = 0.167f;
							 
						 }						 

					 }		
					 if(j == 8){

						 A9 = forward[j]; 						 
						 
						 if(A9.compare("A")==0){
							 A_count_4++;
							 A_count_8++;
							 A_w7 = 0.143f;
							 
						 }							 

					 }
					 if(j == 9){
						 
						 A10 = forward[j]; 						 
						 
						 if(A10.compare("A")==0){
							 A_count_4++;
							 A_count_8++;
							 A_w8 = 0.125f;	
							 
						 }							 

					 }	
					 if(j == 10){
						 
						 A11 = forward[j]; 						 
						 
						 if(A11.compare("A")==0){
							 A_count_4++;
							 A_count_8++;
							 A_w9 = 0.111f;	
							 
						 }							 

					 }						 
					 if(j == 11){
						 
						 A12 = forward[j]; 						 
						 
						 if(A12.compare("A")==0){
							 A_count_4++;
							 A_count_8++;
							 A_w10 = 0.100f;	
							 
						 }							 

					 }
					 				 
				 } 	
				 
				 TWeight_8 = A_w1 + A_w2 + A_w3 + A_w4 + A_w5 + A_w6 + A_w7	+ A_w8 + A_w9 + A_w10;
				 TWeight_4 = A_w5 + A_w6 + A_w7	+ A_w8 + A_w9 + A_w10;		
				 string Motif = A1 + A2 + A3 + A4 + A5 + A6 + A7 + A8 + A9 + A10 + A11 + A12;

			 if((A2.compare("T")==0 || A2.compare("C")==0)){
				 
				 
				 if(A_count_H == 3){
				 
				        cout << TWeight_8 << "\t" << TWeight_4 << "\t" << A_count_8 << "\t" << A_count_4 << "\t" << "1" << endl; 	// open = 1			 
				 } 
				 else if(A_count_H == 4) {
				 
				        cout << TWeight_8 << "\t" << TWeight_4 << "\t" << A_count_8 << "\t" << A_count_4 << "\t" << "0" << endl;  	// closed = 0;						 
				 
				 }
				 
			}
 
			 }	 
		
  
        }
      
return 0;
}
