# Supplementary material for: The Specificity and Flexibility of L1 Reverse Transcription Priming at Imperfect T-Tracts
Source: PLoS Genet. 2013 May 9;9(5):e1003499. doi: 10.1371/journal.pgen.1003499 (PMC3649969; doi:10.1371/journal.pgen.1003499)
Supplement: Protocol S1 — Source code of the software used to find putative endonuclease sites in the human genome and to calculate their associated snap/velcro scores. (GZ) [file pgen.1003499.s005.gz › README.txt]

README.txt

 *****************************************************************************************************************
 * Copyright (c) 2013, Institute for Research on Cancer and Aging, Nice (IRCAN), INSERM U1081 - CNRS UMR 7284, University of Nice - Sophia-Antipolis, Faculty of Medicine, Nice, FRANCE 
 * All rights reserved.
 * Redistribution and use in source and binary forms, with or without modification, are permitted provided that the following conditions are met:
 *		- Redistributions of source code must retain the above copyright notice, this list of conditions and the following disclaimer.
 * 		- Redistributions in binary form must reproduce the above copyright notice, this list of conditions and the following disclaimer in the documentation and/or other materials provided with the distribution.
 * 		- Neither the name of the Institute for Research on Cancer and Aging, Nice (IRCAN), INSERM U1081 - CNRS UMR 7284, University of Nice - Sophia-Antipolis nor the names of its contributors may be used to endorse or promote products derived from this software without specific prior written permission.
 * THIS SOFTWARE IS PROVIDED BY THE IRCAN AND CONTRIBUTORS ``AS IS'' AND ANY EXPRESS OR IMPLIED WARRANTIES, INCLUDING, BUT NOT LIMITED TO, THE IMPLIED
 * WARRANTIES OF MERCHANTABILITY AND FITNESS FOR A PARTICULAR PURPOSE ARE DISCLAIMED. IN NO EVENT SHALL THE IRCAN AND CONTRIBUTORS BE LIABLE FOR ANY
 * DIRECT, INDIRECT, INCIDENTAL, SPECIAL, EXEMPLARY, OR CONSEQUENTIAL DAMAGES (INCLUDING, BUT NOT LIMITED TO, PROCUREMENT OF SUBSTITUTE GOODS OR SERVICES;
 * LOSS OF USE, DATA, OR PROFITS; OR BUSINESS INTERRUPTION) HOWEVER CAUSED AND ON ANY THEORY OF LIABILITY, WHETHER IN CONTRACT, STRICT LIABILITY, OR TORT
 * (INCLUDING NEGLIGENCE OR OTHERWISE) ARISING IN ANY WAY OUT OF THE USE OF THIS SOFTWARE, EVEN IF ADVISED OF THE POSSIBILITY OF SUCH DAMAGE.
 * Contributors		:	Ashfaq Ali Mir
 * Affiliation		:	Laboratory of Gael Cristofari
 * Contact			:	Gael.Cristofari@unice.fr
 * Date				:	03 April 2013
 * Version 		    :   Stable 1.0
 * Language    		:   C++ 
 * Name				:   GenomeAnalyzerSnapVelcroV1.0.cpp
 * Description		:   This software calculates weighted scores for Snap Velcro classified strings across genome
 * Input Format		:   Text file with single without spaces or newline (containing nucleic acid characters)
 * Usage       		:   ./GenomeAnalyzerSnapVelcroV1.0 InputFile.txt
 * Manual			:	Associated Readme.txt
 ******************************************************************************************************************

Input File Format Specifications:
    - This C++ program takes an input text file containing a single string (without space or newline)
    - The file should contain nucleic acid characters like A / C / G / T and can tolerate masked characters (e.g., X / N), which are skipped.

Output Format:
A_weighted(+1_+10)<tab>A_weighted(+5_+10)<tab>A_Count(+1_+10)<tab>A_Count(+5_+10)<tab>Snap(Snap open = 1 / Snap close = 0 )

where:
	- A_weighted(+1_+10) refers to the position-weighted A count for nucleotides +1 to +10 after endonuclease site
	- A_weighted(+5_+10) refers to the position-weighted A count for nucleotides +5 to +10 after endonuclease site (velcro score)
	- A_Count(+1_+10) refers to the number of A for nucleotides +1 to +10 after endonuclease site
	- A_Count(+5_+10) refers to the number of A for nucleotides +5 to +10 after endonuclease site
	- Snap refers to the status of the snap region
 
Example of output:
2.45	0.367	6	2	0
1.283	0.2	4	1	1

Steps to run the program in a Unix shell :
  - Compile program command : g++ GenomeAnalyzerSnapVelcroV1.0.cpp -o GenomeAnalyzerSnapVelcroV1.0
  - Program running command : ./GenomeAnalyzerSnapVelcroV1.0 InputFile.txt > OutputFile.txt
  - Extract the count for each A_weighted(+5_+10) in OutputFile.txt : awk '{print $2}' OutputFile.txt | sort -k 2n | uniq -c > OutputFile2.txt
			 
Specifications :
	- This program has been written, tested and compiled on 64 bit machine (Mac Os 10.6.4)
	- gcc version 4.2.1 (Apple Inc. build 5666)
                
Additional information :
	- each chromosome and each strand have to be treated one by one
	
