# Supplementary material for: The Specificity and Flexibility of L1 Reverse Transcription Priming at Imperfect T-Tracts
Source: PLoS Genet. 2013 May 9;9(5):e1003499. doi: 10.1371/journal.pgen.1003499 (PMC3649969; doi:10.1371/journal.pgen.1003499)
Supplement: Table S1 — List of oligonucleotides used in this study. (XLSX) [file pgen.1003499.s006.xlsx]

## Sheet: Feuil1
Primer	Name in the figures	Description	Sequence (from 5' to 3')
LOU266		Gateway ORF2p entry clone, forward primer	GGGGACAACTTTGTACAAAAAAGTTGGCATGCCCCCCCTGACCACCAAGA
LOU267		Gateway ORF2p entry clone, reverse primer (with stop codon)	GGGGACAACTTTGTACAAGAAAGTTGGTTAGTAGCCGCTGATCAGGCTGT
LOU419		Directed mutagenesis mL1 (D709A), forward primer	GATCAGCCTGTTCGCCGCGGACATGATCGTGTACAT
LOU420		Directed mutagenesis mL1 (D709A), reverse primer	ATGTACACGATCATGTCCGCGGCGAACAGGCTGATC
LOU398	(dT)18	Linear RT primer	TTTTTTTTTTTTTTTTTT
T7 prom	R	Linear RT primer	TAATACGACTCACTATAGGG
LOU425	T1	Linear RT primer	TAATACGACTCAACTATAGGGGT
LOU426	T2	Linear RT primer	TAATACGACTCAACTATAGGGGTT
LOU427	T3	Linear RT primer	TAATACGACTCAACTATAGGGGTTT
LOU428	T4	Linear RT primer	TAATACGACTCAACTATAGGGGTTTT
LOU429	T6	Linear RT primer	TAATACGACTCAACTATAGGGGTTTTTT
LOU440	V6	Linear RT primer	TTTTTTTTTTTTVVVVVV
LOU441	V4	Linear RT primer	TTTTTTTTTTTTTTVVVV
LOU442	V3	Linear RT primer	TTTTTTTTTTTTTTTVVV
LOU443	V2	Linear RT primer	TTTTTTTTTTTTTTTTVV
LOU444	V1	Linear RT primer	TTTTTTTTTTTTTTTTTV
LOU1249		Linear RT primer	TTTTTTTTTTTTTTTTTA
LOU1250		Linear RT primer	TTTTTTTTTTTTTTTTTG
LOU1251		Linear RT primer	TTTTTTTTTTTTTTTTTC
LOU430	H0	Hairpin RT primer (blunt)	CCCTATAGTGAGTCGTATTACACATAATACGACTCACTATAGGG
LOU431	H1	Hairpin RT primer (3' overhang)	CCCTATAGTGAGTCGTATTACACATAATACGACTCACTATAGGGT
LOU432	H2	Hairpin RT primer (3' overhang)	CCCTATAGTGAGTCGTATTACACATAATACGACTCACTATAGGGTT
LOU433	H3	Hairpin RT primer (3' overhang)	CCCTATAGTGAGTCGTATTACACATAATACGACTCACTATAGGGTTT
LOU434	H4	Hairpin RT primer (3' overhang)	CCCTATAGTGAGTCGTATTACACATAATACGACTCACTATAGGGTTTT
LOU435	H6	Hairpin RT primer (3' overhang)	CCCTATAGTGAGTCGTATTACACATAATACGACTCACTATAGGGTTTTTT
LOU467	H6-4T	Hairpin RT primer (3' overhang)	CCCTATAGTGAGTCGTATTACACATAATACGACTCACTATAGGGCGTTTT
LOU468	H8-6T	Hairpin RT primer (3' overhang)	CCCTATAGTGAGTCGTATTACACATAATACGACTCACTATAGGGCGTTTTTT
LOU469	H8-4T	Hairpin RT primer (3' overhang)	CCCTATAGTGAGTCGTATTACACATAATACGACTCACTATAGGGCGCGTTTT
LOU436	H	Hairpin RT primer (blunt)	AAAACCCTATAGTGAGTCGTATTACACATAATACGACTCACTATAGGGTTTT
LOU470	H-ext	Hairpin RT primer (blunt)	AAAAAACCCTATAGTGAGTCGTATTACACATAATACGACTCACTATAGGGTTTTTT
LOU437	5'TT-H	Hairpin RT primer (3' recessed)	TTAAAACCCTATAGTGAGTCGTATTACACATAATACGACTCACTATAGGGTTTT
LOU438	5'GC-H	Hairpin RT primer (3' recessed)	GCAAAACCCTATAGTGAGTCGTATTACACATAATACGACTCACTATAGGGTTTT
LOU439	5'CTGC-H	Hairpin RT primer (3' recessed)	CTGCAAAACCCTATAGTGAGTCGTATTACACATAATACGACTCACTATAGGGTTTT
RBD3	RC (14)	Recovery control	TACGTTCTATGCTA
LOU491	RC (30)	Recovery control	GCCGCCGGGATCACTCTCGGCATGGACGAG
LOU519	2BglIIL1.3	Linear RT primer derived from Gilbert et al. Cell, 2002 (L1 insertion site)	GAGCCAGGAGGAATACTTTT
LOU520	4BglIIL1.3	Linear RT primer derived from Gilbert et al. Cell, 2002 (L1 insertion site)	AGGAGAGATGTACATTTTAT
LOU521	7BglIIL1.3	Linear RT primer derived from Gilbert et al. Cell, 2002 (L1 insertion site)	TTTTGGATCCTCTGACTTCT
LOU522	52BglIIL1.3	Linear RT primer derived from Gilbert et al. Cell, 2002 (L1 insertion site)	TTAGCTAATTTTTTATTTTT
LOU523	55BglIIL1.3	Linear RT primer derived from Gilbert et al. Cell, 2002 (L1 insertion site)	TATCCTTCCAGCAGTTTCTT
LOU524	1HindIIIL1.3	Linear RT primer derived from Gilbert et al. Cell, 2002 (L1 insertion site)	AGATTATTTGGCTTTTTCTT
LOU525	5HindIIIL1.3	Linear RT primer derived from Gilbert et al. Cell, 2002 (L1 insertion site)	TGGTTTTTTTTTTTTTTTTC
LOU526	6HindIIIL1.3	Linear RT primer derived from Gilbert et al. Cell, 2002 (L1 insertion site)	AGCTTTTCCATTGTATTTCT
LOU527	9HindIIIL1.3	Linear RT primer derived from Gilbert et al. Cell, 2002 (L1 insertion site)	TAGTTGTATCAATGGTTTTC
LOU528	11HindIIIL1.3	Linear RT primer derived from Gilbert et al. Cell, 2002 (L1 insertion site)	CAGCTAATTTTGGTATTCTT
LOU529	17HindIIIL1.3	Linear RT primer derived from Gilbert et al. Cell, 2002 (L1 insertion site)	TACAAATTTTTTGTTTTTTA
LOU530	21HindIIIL1.3	Linear RT primer derived from Gilbert et al. Cell, 2002 (L1 insertion site)	TTCTGGCTCTCTGCATTTCT
LOU531	22HindIIIL1.3	Linear RT primer derived from Gilbert et al. Cell, 2002 (L1 insertion site)	AGATTCATAAGCAAATTCTT
LOU532	23HindIIIL1.3	Linear RT primer derived from Gilbert et al. Cell, 2002 (L1 insertion site)	GAGCATGAAGGAAGTTTTCT
LOU533	27HindIIIL1.3	Linear RT primer derived from Gilbert et al. Cell, 2002 (L1 insertion site)	ATCTTTTGCTGTCATGTCTT
LOU534	50HindIIIL1.3	Linear RT primer derived from Gilbert et al. Cell, 2002 (L1 insertion site)	CCAAGTAGAGTCATGATTTT
LOU535	4HindIIIL1.2-400	Linear RT primer derived from Gilbert et al. Cell, 2002 (L1 insertion site)	GAATTTCATTAGGAAATTTT
LOU536	5HindIIIL1.2-400	Linear RT primer derived from Gilbert et al. Cell, 2002 (L1 insertion site)	CCATGTCCTGTATCCTTTCT
LOU537	1BamH1.3	Linear RT primer derived from Gilbert et al. Cell, 2002 (L1 insertion site)	GGCAGGACTTTTTTTTTTTT
LOU538	6BglIIL1.3	Linear RT primer derived from Gilbert et al. Cell, 2002 (L1 insertion site)	ATTTATTTAATTTCTTTTTC
LOU539	8BglIIL1.3	Linear RT primer derived from Gilbert et al. Cell, 2002 (L1 insertion site)	TCTTTTTTTTCTTTTTTTTT
LOU540	9BglIIL1.3	Linear RT primer derived from Gilbert et al. Cell, 2002 (L1 insertion site)	CTTCCTTTTTTCTTCTTTTT
LOU541	10BglIIL1.3	Linear RT primer derived from Gilbert et al. Cell, 2002 (L1 insertion site)	TTTTTTTTTTTTTTTTTTTT
LOU542	13HindIIIL1.3	Linear RT primer derived from Gilbert et al. Cell, 2002 (L1 insertion site)	CTTCTTTTTTTTTTTTTTTT
LOU543	24HindIIIL1.3	Linear RT primer derived from Gilbert et al. Cell, 2002 (L1 insertion site)	AATTTTTTTGTGTTTTTTTT
LOU544	25HindIIIL1.3	Linear RT primer derived from Gilbert et al. Cell, 2002 (L1 insertion site)	CACATCAAATTCTATTTTTT
LOU545	29HindIIIL1.3	Linear RT primer derived from Gilbert et al. Cell, 2002 (L1 insertion site)	TCTGATTTCTGGATATTTCT
LOU546	3HindIIIL1.2	Linear RT primer derived from Gilbert et al. Cell, 2002 (L1 insertion site)	TCTGGGTAAATGATTTTTTT
LOU547	2HindIIIL1.3	Linear RT primer derived from Gilbert et al. Cell, 2002 (L1 insertion site)	CAGCTTTCATTAAATTTCTT
LOU548	2BclIL1.3	Linear RT primer derived from Gilbert et al. Cell, 2002 (L1 insertion site)	ATAGATTTGTATTGGATTTT
LOU549	5BglIIL1.3	Linear RT primer derived from Gilbert et al. Cell, 2002 (L1 insertion site)	TTTTTTGCAGCTGCAGTTTT
LOU550	11BglIIL1.3	Linear RT primer derived from Gilbert et al. Cell, 2002 (L1 insertion site)	GAAAAAGTAGAGCTTTTATT
LOU551	3HindIIIL1.3	Linear RT primer derived from Gilbert et al. Cell, 2002 (L1 insertion site)	CATAATTTCCATTCAGTTTT
LOU552	10HindIIIL1.3	Linear RT primer derived from Gilbert et al. Cell, 2002 (L1 insertion site)	TGTGTGGCCTTTCTTTTTTT
LOU553	26HindIIIL1.3	Linear RT primer derived from Gilbert et al. Cell, 2002 (L1 insertion site)	TTTTATTTATATATTTTTTT
RACE	RACE	Primer for LEAP reaction from Kulpa et al. Nat Struct Mol Biol, 2006	GCGAGCACAGAATTAATACGACTCACTATAGGTTTTTTTTTTTTVN
LOU863	4BglIIL1.3	Primer for LEAP reaction derived from 4BglIIL1.3 and LOU312	GCGAGCACAGAATTAATACGACTCACTATAGGAGGAGAGATGTACATTTTAT
LOU864	5HindIIIL1.2-400	Primer for LEAP reaction derived from 5HindIIIL1.2-400 and LOU312	GCGAGCACAGAATTAATACGACTCACTATAGGCCATGTCCTGTATCCTTTCT
LOU865	6BglIIL1.3	Primer for LEAP reaction derived from 6BglIIL1.3 and LOU312	GCGAGCACAGAATTAATACGACTCACTATAGGATTTATTTAATTTCTTTTTC
LOU866	2HindIIIL1.3	Primer for LEAP reaction derived from 2HindIIIL1.3 and LOU312	GCGAGCACAGAATTAATACGACTCACTATAGGCAGCTTTCATTAAATTTCTT
LOU867	1HindIIIL1.3	Primer for LEAP reaction derived from 1HindIIIL1.3 and LOU312	GCGAGCACAGAATTAATACGACTCACTATAGGAGATTATTTGGCTTTTTCTT
LOU868	52BglIIL1.3	Primer for LEAP reaction derived from 52BglIIL1.3 and LOU312	GCGAGCACAGAATTAATACGACTCACTATAGGAGATTATTTGGCTTTTTCTT
LOU962	V1	Primer for LEAP reaction derived from RACE	GCGAGCACAGAATTAATACGACTCACTATAGGTTTTTTTTTTTV
LOU963	V2	Primer for LEAP reaction derived from RACE	GCGAGCACAGAATTAATACGACTCACTATAGGTTTTTTTTTTVV
LOU964	V3	Primer for LEAP reaction derived from RACE	GCGAGCACAGAATTAATACGACTCACTATAGGTTTTTTTTTVVV
LOU965	V4	Primer for LEAP reaction derived from RACE	GCGAGCACAGAATTAATACGACTCACTATAGGTTTTTTTTVVVV
LOU966	V5	Primer for LEAP reaction derived from RACE	GCGAGCACAGAATTAATACGACTCACTATAGGTTTTTTTVVVVV
LOU967	V6	Primer for LEAP reaction derived from RACE	GCGAGCACAGAATTAATACGACTCACTATAGGTTTTTTVVVVVV
LOU312		Linker RACE primer from Kulpa et al. Nat Struct Mol Biol, 2006	GCGAGCACAGAATTAATACGACT
LOU851		Sense L1 3'end primer for LEAP from Kulpa et al. Nat Struct Mol Biol, 2006	GGGTTCGAAATCGATAAGCTTGGATCCAGAC
LOU852		Sense GAPDH 3' end primer for RT-PCR from Kulpa et al. Nat Struct Mol Biol, 2006	GACCCTCACTGCTGGGGAGTCC
SP6	SP6 primer	Universal primer for sequencing	ATTTAGGTGACACTATAG
