# Supplementary material for: The Specificity and Flexibility of L1 Reverse Transcription Priming at Imperfect T-Tracts
Source: PLoS Genet. 2013 May 9;9(5):e1003499. doi: 10.1371/journal.pgen.1003499 (PMC3649969; doi:10.1371/journal.pgen.1003499)
Supplement: Table S2 — Data used to calculate genomic enrichment of L1 insertions depending on the snap-velcro status of the target. The table sheets are the following: (hg19) For each potential L1 EN target site present in hg19, the snap status was defined and the position-weighted A density was calculated. Sites with position-weighted A density equal to or above 0.5 were considered as having a closed velcro strap. (hg19 RM) Same as above but with a repeatmasked hg19 reference genome. (dbRIP sequences) L1HS dbRIP entries used in Figure 5C and 5C and their snap/velcro status. (dbRIP counts) Number of dbRIP entries in each category. (dbRIP weblogo) Weblogo of the junction sequence (−2/+10) for dbRIP entries. (Lee2012 sequences) L1HS somatic insertions in cancer used in Figure 5C and 5C and their snap/velcro status. (Lee2012 counts) Number of L1HS somatic insertions in each category. (Lee2012 weblogo) Weblogo of the junction sequence (−2/+10) for Lee2012 entries. (Solyom2012 sequences) L1HS somatic insertions in colon cancer used in Figure 5C and 5C and their snap/velcro status. (Solyom2012 counts) Number of L1HS somatic insertions in each category. (Solyom2012 weblogo) Weblogo of the junction sequence (−2/+10) for Solyom2012 entries. (XLSX) [file pgen.1003499.s007.xlsx]

## Sheet: hg19
Velcro position-weighted A density (+5/+10)	Number of sites in hg19 (-)		Number of sites in hg19 (+)		Total number of sites in hg19				Total hg19
	snap open	snap closed	snap open	snap closed	snap open	snap closed			snap open	snap closed	Total
0	11453276	1394739	11450961	1394957	22904237	2789696		velcro open	155907512	23841941	179749453
0.118254	4516211	589125	4505623	587418	9021834	1176543		velcro closed	53687258	10663018	64350276
0.131262	4426225	610399	4419372	609468	8845597	1219867		total	209594770	34504959	244099729
0.147818	4112852	614511	4101978	613111	8214830	1227622
0.169104	4187068	632355	4178897	631198	8365965	1263553
0.197485	4288249	664845	4278975	662552	8567224	1327397
0.236509	4806313	669721	4797528	666713	9603841	1336434
0.249517	2019228	320271	2014430	318239	4033658	638510
0.266072	1990644	337725	1983816	335865	3974460	673590
0.27908	1750389	279168	1745164	278444	3495553	557612
0.287358	1769051	281589	1769561	280677	3538612	562266
0.300366	2050717	312523	2045897	312650	4096614	625173
0.315739	2078928	317563	2068431	316787	4147359	634350
0.316922	1738604	311372	1737789	309499	3476393	620871
0.328747	1770159	314533	1764827	313245	3534986	627778
0.345303	2003876	332731	2001826	331175	4005702	663906
0.354763	2093309	316335	2086173	316441	4179482	632776
0.366588	1825759	317094	1818278	316886	3644037	633980
0.367771	2104469	314410	2094074	313017	4198543	627427
0.384327	2066775	489927	2057997	487535	4124772	977462
0.397335	1166136	231422	1162766	231155	2328902	462577
0.405612	2339083	350875	2335495	348290	4674578	699165
0.41862	1009730	228100	1006822	226893	2016552	454993
0.433993	2371966	256082	2368228	254133	4740194	510215
0.435176	946749	157790	942215	157743	1888964	315533
0.447001	989168	173573	984448	171642	1973616	345215
0.448184	1075480	187999	1074155	186751	2149635	374750
0.463557	1202719	227348	1199542	226506	2402261	453854
0.476565	911294	159449	907279	157848	1818573	317297
0.484843	900034	170774	896937	170229	1796971	341003
0.486025	1116773	189715	1113524	188651	2230297	378366
0.497851	959545	186314	953725	185846	1913270	372160
0.502581	1164776	202626	1161819	203845	2326595	406471
0.514406	1122518	225083	1117192	223437	2239710	448520
0.515589	977776	192865	973641	191458	1951417	384323
0.523867	1099055	170482	1095225	167962	2194280	338444
0.536875	1414886	215654	1412606	214057	2827492	429711
0.552248	1187428	138671	1181112	137665	2368540	276336
0.55343	1081334	183020	1079785	181605	2161119	364625
0.565256	1161822	231463	1159385	229759	2321207	461222
0.566438	695418	146534	690616	144960	1386034	291494
0.581811	1224896	155866	1220398	154267	2445294	310133
0.594819	676152	142611	671137	141272	1347289	283883
0.603097	1264559	158053	1261465	157377	2526024	315430
0.616105	556782	131160	552440	130840	1109222	262000
0.632661	681419	150819	678216	149928	1359635	300747
0.633843	681392	143913	677889	143334	1359281	287247
0.645669	768047	242454	764266	240269	1532313	482723
0.655129	732841	378843	727526	375467	1460367	754310
0.671685	770869	125168	765330	123770	1536199	248938
0.68351	689217	120113	687029	118678	1376246	238791
0.684693	776335	173358	770423	171262	1546758	344620
0.700066	999452	131181	992787	130444	1992239	261625
0.713074	637414	111157	632450	110684	1269864	221841
0.721351	905819	117865	901018	116492	1806837	234357
0.734359	785636	91208	780370	90364	1566006	181572
0.750915	781027	108250	776384	107435	1557411	215685
0.763923	447742	139177	445884	138336	893626	277513
0.802947	589886	192541	585997	189976	1175883	382517
0.831328	578152	163920	572835	162843	1150987	326763
0.852614	733723	110553	727978	109976	1461701	220529
0.869169	535409	66122	529921	65729	1065330	131851
0.882177	490953	96177	486923	96204	977876	192381
1.00043	698765	394160	695711	392256	1394476	786416

## Sheet: hg19 RM
Velcro position-weighted A density (+5/+10)	Number of sites in hg19 RM (-)		Number of sites in hg19 (+) RM		Total number of sites in hg19 RM				Total hg19 RM
	snap open	snap closed	snap open	snap closed	snap open	snap closed			snap open	snap closed	Total
0	5916406	793127	5907747	793253	11824153	1586380		velcro open	81596280	12430921	94027201
0.118254	2162643	314026	2157588	313027	4320231	627053		velcro closed	25847494	4087246	29934740
0.131262	2156904	320880	2152354	320441	4309258	641321		total	107443774	16518167	123961941
0.147818	2201715	327355	2193410	326143	4395125	653498
0.169104	2212226	343554	2208401	343043	4420627	686597
0.197485	2363082	381879	2358018	380819	4721100	762698
0.236509	2716312	356062	2712962	354933	5429274	710995
0.249517	1050069	169560	1046675	168562	2096744	338122
0.266072	1019606	159291	1015685	158641	2035291	317932
0.27908	949084	153737	945994	153194	1895078	306931
0.287358	916323	147335	917639	146775	1833962	294110
0.300366	1009117	165818	1005742	165686	2014859	331504
0.315739	988556	163700	982417	163734	1970973	327434
0.316922	952092	160554	951310	159291	1903402	319845
0.328747	923287	156491	921854	155817	1845141	312308
0.345303	1060392	180425	1059972	179439	2120364	359864
0.354763	1131586	156511	1126454	156425	2258040	312936
0.366588	989108	175184	987426	175425	1976534	350609
0.367771	1133789	163229	1129259	162155	2263048	325384
0.384327	1142682	171625	1138793	170272	2281475	341897
0.397335	623679	110150	620607	110374	1244286	220524
0.405612	1278473	193437	1277764	193190	2556237	386627
0.41862	514052	90711	512784	89867	1026836	180578
0.433993	1268242	134959	1264760	134133	2533002	269092
0.435176	497430	85023	496379	85181	993809	170204
0.447001	493775	90119	492185	89402	985960	179521
0.448184	586596	108219	583574	107790	1170170	216009
0.463557	562867	97468	561767	96083	1124634	193551
0.476565	493723	89806	491857	89285	985580	179091
0.484843	471454	84619	469769	84277	941223	168896
0.486025	580663	92468	579575	92337	1160238	184805
0.497851	481142	87267	478484	87338	959626	174605
0.502581	577279	89709	574190	89743	1151469	179452
0.514406	603556	110855	601294	111041	1204850	221896
0.515589	538709	88081	536454	87545	1075163	175626
0.523867	564196	86217	561310	85223	1125506	171440
0.536875	651054	101302	648891	100602	1299945	201904
0.552248	600817	67189	597867	66677	1198684	133866
0.55343	592850	99568	592182	98555	1185032	198123
0.565256	606516	69552	604855	68660	1211371	138212
0.566438	354859	70180	351919	69678	706778	139858
0.581811	668011	75643	667305	74990	1335316	150633
0.594819	351421	69238	348883	68444	700304	137682
0.603097	638356	76118	637174	75765	1275530	151883
0.616105	277779	54331	274636	54580	552415	108911
0.632661	344173	67526	342922	66941	687095	134467
0.633843	370031	68520	368774	68601	738805	137121
0.645669	393055	88876	391716	88469	784771	177345
0.655129	347803	59289	345972	58075	693775	117364
0.671685	338833	55332	336857	55038	675690	110370
0.68351	346116	46029	344412	45166	690528	91195
0.684693	391517	75606	390329	74073	781846	149679
0.700066	367943	45088	365075	44684	733018	89772
0.713074	337341	46039	334886	45666	672227	91705
0.721351	346102	40577	343940	40214	690042	80791
0.734359	372137	37405	370660	36884	742797	74289
0.750915	349123	46268	346458	45795	695581	92063
0.763923	210759	52313	209795	52499	420554	104812
0.802947	276499	63071	274738	62599	551237	125670
0.831328	271048	49219	268724	49050	539772	98269
0.852614	256353	31069	254638	30802	510991	61871
0.869169	218861	19597	216641	19807	435502	39404
0.882177	209266	34388	207382	34237	416648	68625
1.00043	182523	66522	181729	66426	364252	132948

## Sheet: dbRIP sequences
hg19_coordinates	Strand	dbRIP_ID	Junction sequence (-2/+10)	EN recognition sequence	Velcro position-weighted A count (+5/+10)	Velcro position-weighted A density (+5/+10)	Snap	Velcro
chr8:73787776-73793823	-	2000003	TTAAGATTTGCA	TTAAGA	0.1	0.118254	open	open
chr4:94559455-94565490	-	2000011	TTAAGATGCAAG	TTAAGA	0.236111	0.279212	open	open
chr2:144618526-144624565	+	2000012	GCATAAATTCTT	GCATAA	0.2	0.236509	open	open
chr4:103873120-103875607	-	2000014	TTAAGATTTTAT	TTAAGA	0.111111	0.131394	open	open
chr7:113416177-113422207	-	2000017	TTAAAAATGCCA	TTAAAA	0.3	0.354763	closed	open
chr17:68455098-68461176	+	2000018	ACAAGATTTTGT	ACAAGA	0	0	open	open
chrX:118569422-118575674	-	2000020	TTAGAATAAAAT	TTAGAA	0.545635	0.645237	open	closed
chr5:165847587-165848572	+	2000021	ATAAGATACGAC	ATAAGA	0.277778	0.328484	open	open
chr18:12491263-12491264	+	2000023	CCAAGAAAATCC	CCAAGA	0.509524	0.602534	open	closed
chr3:83853129-83855349	-	2000024	TTAAAAGGCCAT	TTAAAA	0.111111	0.131394	closed	open
chr6:24811892-24817950	-	2000026	GTAAAAAAGTAC	GTAAAA	0.477778	0.564993	closed	closed
chr9:104443980-104444727	-	2000027	ATAAGAATAGGG	ATAAGA	0.342857	0.405443	open	open
chr7:49719849-49725897	-	2000028	TTAAGAAAATGG	TTAAGA	0.509524	0.602534	open	closed
chr4:108127829-108131714	-	2000029	GTAAAGAGAATC	GTAAAG	0.467857	0.553261	open	closed
chr4:181876803-181878288	-	2000031	CTAGAAAGTGCT	CTAGAA	0.2	0.236509	open	open
chr8:129465169-129471266	-	2000033	TTAAAAACACAA	TTAAAA	0.553968	0.655092	closed	closed
chr6:129319531-129325574	+	2000034	TCAGAAGTATGA	TCAGAA	0.242857	0.287189	open	open
chr13:30215838-30221844	-	2000035	TTAAAAAGTAGT	TTAAAA	0.325	0.384327	closed	open
chr5:24370543-24373436	-	2000036	ATAAAAATTTTG	ATAAAA	0.2	0.236509	closed	open
chr2:89029247-89032282	+	2000038	TTGAAAATATTA	TTGAAA	0.442857	0.523698	open	closed
chr6:74865449-74866584	-	2000039	TTAATAACTTGG	TTAATA	0.2	0.236509	open	open
chr4:123573786-123578005	-	2000040	ATAAGAACCATT	ATAAGA	0.325	0.384327	open	open
chr2:34797629-34801576	+	2000042	TTAAAAAAATTA	TTAAAA	0.609524	0.720788	closed	closed
chr9:69054139-69054140	+	2000044	TTGAAAAGGTAA	TTGAAA	0.411111	0.486157	open	open
chr5:34147947-34153969	+	2000049	TTAAAAAAAAAA	TTAAAA	0.845635	1	closed	closed
chr1:218245639-218246489	+	2000050	ATAAAAAAAGAA	ATAAAA	0.720635	0.852182	closed	closed
chr4:137214654-137220701	-	2000052	TCAAAATTAATA	TCAAAA	0.367857	0.435007	closed	open
chr3:89509980-89516006	-	2000057	TTAAAAAAGAGA	TTAAAA	0.591667	0.699672	closed	closed
chr5:108595090-108601121	+	2000061	TTAAGAAATAAG	TTAAGA	0.602778	0.712811	open	closed
chr11:78388822-78394847	-	2000062	TTAAGAATCTAA	TTAAGA	0.411111	0.486157	open	open
chr5:151456431-151462447	+	2000065	TTCAAAATTACA	TTCAAA	0.425	0.502581	open	closed
chr6:142450111-142450112	-	2000070	TTAATAGTTTGC	TTAATA	0	0	open	open
chr6:133341835-133347885	-	2000074	TTAAAACATCAC	TTAAAA	0.277778	0.328484	closed	open
chr4:82929314-82931391	+	2000079	TTAAGAAATAAA	TTAAGA	0.702778	0.831065	open	closed
chrX:11725367-11731399	+	2000080	TCAAAAATAACA	TCAAAA	0.567857	0.671516	closed	closed
chrX:11953200-11959435	-	2000081	TTAAAAAAAATC	TTAAAA	0.634524	0.750352	closed	closed
chr7:31523780-31525253	-	2000082	ATAAACATGTGT	ATAAAC	0.2	0.236509	open	open
chr8:17859506-17860422	-	2000084	TTGAAAGGTTAG	TTGAAA	0.111111	0.131394	open	open
chrX:55585161-55585162	-	2000085	TCAAGAAAACAA	TCAAGA	0.720635	0.852182	open	closed
chr7:130120655-130121250	+	2000086	TTAGAAATTCTG	TTAGAA	0.2	0.236509	open	open
chr2:170105134-170111162	+	2000087	ACAAAAAACAGC	ACAAAA	0.491667	0.581417	closed	closed
chr19:52175938-52177513	-	2000089	TTGAAAATTAAG	TTGAAA	0.436111	0.51572	open	closed
chr8:77337387-77338425	-	2000094	TTAAAAACCAGC	TTAAAA	0.325	0.384327	closed	open
chrX:81096654-81102690	+	2000097	TTAGAAGGCAAT	TTAGAA	0.236111	0.279212	open	open
chr4:7995811-7996893	-	2000102	TTAAGAATGCTT	TTAAGA	0.2	0.236509	open	open
chr2:116244658-116246472	+	2000108	TTAAAATATGTA	TTAAAA	0.266667	0.315345	closed	open
chr4:167677049-167683067	+	2000112	TTAAAAAAGAGA	TTAAAA	0.591667	0.699672	closed	closed
chr3:80925314-80926602	-	2000113	TTAAACCTTTTT	TTAAAC	0	0	open	open
chr1:197500521-197503271	-	2000116	TTAAAAGATTTG	TTAAAA	0.166667	0.197091	closed	open
chr6:110476746-110479767	-	2000117	GTAAAAAAGAAG	GTAAAA	0.602778	0.712811	closed	closed
chr8:18454621-18455944	+	2000119	TTAAAAGGATCA	TTAAAA	0.242857	0.287189	closed	open
chr1:74984530-74985253	-	2000123	TTTAAAGTAAGG	TTTAAA	0.267857	0.316753	open	open
chr6:29862913-29920212	+	2000127	TTAAAAAACACA	TTAAAA	0.591667	0.699672	closed	closed
chr12:3608326-3614396	-	2000129	TTTAAAAATAGG	TTTAAA	0.491667	0.581417	open	closed
chr7:30478863-30484914	+	2000130	CCAAAAGAATTG	CCAAAA	0.309524	0.366025	closed	open
chr5:79074714-79080761	-	2000132	TTTAAAAATGAA	TTTAAA	0.577778	0.683247	open	closed
chr15:71021854-71027508	+	2000133	ATAAAGATGGGA	ATAAAG	0.3	0.354763	open	open
chr8:135082930-135089015	-	2000134	TTAAAATGTTGA	TTAAAA	0.1	0.118254	closed	open
chr3:98775501-98775502	-	2000135	TTAAGAAGAAGG	TTAAGA	0.467857	0.553261	open	closed
chr7:62609196-62615238	-	2000136	TTAAGAGTAAGA	TTAAGA	0.367857	0.435007	open	open
chr7:110347053-110353102	-	2000137	TTAAAAATTTAA	TTAAAA	0.411111	0.486157	closed	open
chr1:247850476-247856508	+	2000138	TTAAAAAAAGAA	TTAAAA	0.720635	0.852182	closed	closed
chrX:82314595-82320644	-	2000140	TTAAGAGTGAGG	TTAAGA	0.125	0.147818	open	open
chrX:141565634-141571716	+	2000141	TTAGAAATACAG	TTAGAA	0.453968	0.536837	open	closed
chr6:2418015-2424041	-	2000142	TTAAAAAAAAAA	TTAAAA	0.845635	1	closed	closed
chr20:7096794-7102846	-	2000143	TTAAAAATTTTG	TTAAAA	0.2	0.236509	closed	open
chr22:29058955-29065311	+	2000144	ATAAGAAACTTC	ATAAGA	0.366667	0.433599	open	open
chr1:180835934-180841992	-	2000146	ATTAAACTAATA	ATTAAA	0.367857	0.435007	open	open
chr9:98459865-98465894	+	2000147	ACAATAAAGTTT	ACAATA	0.366667	0.433599	open	open
chr6:102091561-102091562	-	2000149	TTAAAAAAGAAC	TTAAAA	0.602778	0.712811	closed	closed
chr1:187566805-187572893	+	2000150	TTAGAAAACAGA	TTAGAA	0.591667	0.699672	open	closed
chr1:114039843-114045877	+	2000151	CTAAGATCACAC	CTAAGA	0.253968	0.300328	open	open
chr7:110883571-110889602	-	2000153	GTTAAAGCAACA	GTTAAA	0.367857	0.435007	open	open
chr3:105473861-105474122	-	2000158	TTGAAAAGATAC	TTGAAA	0.453968	0.536837	open	closed
chr4:15843170-15849242	+	2000160	GTAAAAGCAATC	GTAAAA	0.267857	0.316753	closed	open
chr4:21160870-21166654	+	2000161	TTAGAAATTTAT	TTAGAA	0.311111	0.367902	open	open
chr20:12781657-12787692	-	2000163	TTTAAATCCAGT	TTTAAA	0.125	0.147818	open	open
chrX:125077721-125077946	+	2000164	ATAGAAATTGAA	ATAGAA	0.411111	0.486157	open	open
chr6:66787565-66788301	-	2000165	ATTAAAAATATG	ATTAAA	0.491667	0.581417	open	closed
chr14:20554478-20554658	-	2000167	TTGAAAGGCACA	TTGAAA	0.225	0.266072	open	open
chr3:2048592-2050194	+	2000170	CTAAAAGAAACA	CTAAAA	0.534524	0.632098	closed	closed
chr3:34694363-34698177	-	2000171	TTAAAAGTTATA	TTAAAA	0.225	0.266072	closed	open
chr13:57793456-57794639	-	2000172	TTGAAAACTGGC	TTGAAA	0.2	0.236509	open	open
chr13:88851208-88853104	-	2000173	TTGAAAAAAAAC	TTGAAA	0.745635	0.881746	open	closed
chr11:36573160-36578184	+	2000174	TCAAAAATCACA	TCAAAA	0.425	0.502581	closed	closed
chr2:142788667-142789107	-	2000176	GTAAAATCACAC	GTAAAA	0.253968	0.300328	closed	open
chr2:83066856-83068234	+	2000178	GTAAGAATATCT	GTAAGA	0.342857	0.405443	open	open
chr3:26439507-26445536	-	2000179	TTAAGAAAACAA	TTAAGA	0.720635	0.852182	open	closed
chr4:19170183-19170942	+	2000180	TTAGAAAAGAAT	TTAGAA	0.602778	0.712811	open	closed
chr4:147539830-147543192	+	2000181	TTGAAAAAGATC	TTGAAA	0.491667	0.581417	open	closed
chr4:71194625-71200088	+	2000183	CTAAAGACCCAA	CTAAAG	0.411111	0.486157	open	open
chr5:155488942-155494977	-	2000184	TTAAAAAAAAAA	TTAAAA	0.845635	1	closed	closed
chr6:13503064-13503065	+	2000187	TCAAATGTAAAA	TCAAAT	0.478968	0.566401	open	closed
chr17:29659598-29659937	-	2000188	TTAAAAAACATG	TTAAAA	0.491667	0.581417	closed	closed
chr21:26825147-26825398	+	2000189	GTAAAGTGTAGA	GTAAAG	0.225	0.266072	open	open
chr2:53625773-53627999	+	2000190	TTGAAATTATAT	TTGAAA	0.253968	0.300328	open	open
chr7:145063229-145063384	+	2000191	TTAAGATACATT	TTAAGA	0.291667	0.344908	open	open
chr5:8749529-8749530	+	2000192	TTAAAATTTTTT	TTAAAA	0	0	closed	open
chr7:107829264-107829265	+	2000193	GTTAAATTTTAG	GTTAAA	0.111111	0.131394	open	open
chr6:32377901-32378653	+	2000195	TTAAAAACAGCT	TTAAAA	0.342857	0.405443	closed	open
chr9:12556850-12559646	-	2000196	TTGAAAAGTATT	TTGAAA	0.325	0.384327	open	open
chr9:10136524-10137713	+	2000198	CCAAAAAAAAGA	CCAAAA	0.734524	0.868606	closed	closed
chr7:134350008-134350422	+	2000199	TCAAAGTGCAGC	TCAAAG	0.125	0.147818	open	open
chr1:83125977-83127569	+	2000202	TTAAAAAAAATG	TTAAAA	0.634524	0.750352	closed	closed
chr3:41818077-41821493	+	2000204	TTAAAAAGGTAC	TTAAAA	0.311111	0.367902	closed	open
chr3:105306008-105311028	-	2000205	TTAAAGAGAAGT	TTAAAG	0.467857	0.553261	open	closed
chr4:21161003-21167097	+	2000206	TTAGAAAATTAT	TTAGAA	0.477778	0.564993	open	closed
chr4:79269135-79275195	+	2000207	ACAAAGCTTCAA	ACAAAG	0.211111	0.249648	open	open
chr5:96866424-96866425	+	2000208	TTAAAAAATACA	TTAAAA	0.591667	0.699672	closed	closed
chr5:151476244-151476363	+	2000209	TTAAAATAATAT	TTAAAA	0.420635	0.497419	closed	open
chr4:88483901-88486312	+	2000210	TTAAAAAGTTAC	TTAAAA	0.311111	0.367902	closed	open
chr16:18832545-18838376	-	2000212	GTAGAAACATAC	GTAGAA	0.453968	0.536837	open	closed
chr12:62295046-62295217	-	2000213	TTAAAAAGTGAA	TTAAAA	0.411111	0.486157	closed	open
chr4:58087351-58087734	-	2000215	CTAAAGAACATT	CTAAAG	0.491667	0.581417	open	closed
chr22:18711526-18712024	+	2000216	TTGAAAACTGGA	TTGAAA	0.3	0.354763	open	open
chr5:57680002-57686095	+	2000217	ATAAAAAAAAAA	ATAAAA	0.845635	1	closed	closed
chr12:43977461-43979549	+	2000219	TCAAGACATTCC	TCAAGA	0.166667	0.197091	open	open
chr2:76526513-76528893	-	2000221	ATAAAACATGGA	ATAAAA	0.266667	0.315345	closed	open
chr15:53956116-53956117	+	2000223	TTAGAAAAATGA	TTAGAA	0.609524	0.720788	open	closed
chr14:43668869-43668870	-	2000224	TTAAGAGTAACT	TTAAGA	0.267857	0.316753	open	open
chr11:55318807-55318808	+	2000226	TCTAAAATGTTA	TCTAAA	0.3	0.354763	open	open
chr1:218182503-218188594	-	2000228	TTAAGAAGTCAA	TTAAGA	0.411111	0.486157	open	open
chr5:41599451-41600123	+	2000229	TCAGAAAGTTTA	TCAGAA	0.3	0.354763	open	open
chr4:66641121-66641421	+	2000230	TTAAAATAAAGA	TTAAAA	0.534524	0.632098	closed	closed
chr2:2261420-2263187	+	2000233	TTAAAAATGGAA	TTAAAA	0.411111	0.486157	closed	open
chr2:134966718-134970130	-	2000240	TTAAAAATAAGC	TTAAAA	0.467857	0.553261	closed	closed
chr16:60910046-60913916	+	2000243	GTAAAAGGAAAA	GTAAAA	0.478968	0.566401	closed	closed
chr1:199438744-199440233	+	2000244	TTAAAAATATTG	TTAAAA	0.342857	0.405443	closed	open
chr4:164658313-164659132	-	2000245	TTGAAAAAAGCT	TTGAAA	0.509524	0.602534	open	closed
chr5:132918981-132924990	+	2000246	TTAAGATCAAGG	TTAAGA	0.267857	0.316753	open	open
chr5:132934099-132934100	+	2000247	TCAAGAGGTGCT	TCAAGA	0	0	open	open
chr3:7347034-7347322	-	2000249	CTAAAGAAAAAA	CTAAAG	0.845635	1	open	closed
chr3:134673917-134674555	-	2000250	GTAAAGAAAGGA	GTAAAG	0.609524	0.720788	open	closed
chr14:81469128-81469427	-	2000251	TTAAGAGGCATT	TTAAGA	0.125	0.147818	open	open
chr7:93416942-93422991	-	2000252	TCAAGAATGATG	TCAAGA	0.325	0.384327	open	open
chr1:238852318-238853250	+	2000253	TTAAAAAAACTA	TTAAAA	0.609524	0.720788	closed	closed
chr20:42024613-42025792	-	2000257	ATAGAAATGGGG	ATAGAA	0.2	0.236509	open	open
chr10:29712155-29712718	-	2000258	TTAACAATGCAA	TTAACA	0.411111	0.486157	open	open
chr6:51739582-51745600	+	2000259	CTAAAAACACAA	CTAAAA	0.553968	0.655092	closed	closed
chr1:184814744-184820784	+	2000260	ACAAAAATTTTA	ACAAAA	0.3	0.354763	closed	open
chr11:37448811-37448896	+	2000266	TTTAAAAATAAC	TTTAAA	0.602778	0.712811	open	closed
chr1:221827822-221827823	-	2000289	TTAAAAAGATTG	TTAAAA	0.342857	0.405443	closed	open
chr5:89450782-89450783	+	2000290	TTGAAAGATGCT	TTGAAA	0.166667	0.197091	open	open
chr8:87315034-87315035	+	2000294	GCAAGAAATGAA	GCAAGA	0.577778	0.683247	open	closed
chr17:28398305-28398322	+	2000295	ACAAAGAAAAAT	ACAAAG	0.745635	0.881746	open	closed
chr1:86740987-86741697	+	2000298	TTAAATCTGCTT	TTAAAT	0	0	open	open
chr1:56831125-56834961	+	2000299	CTAAAAAGAACC	CTAAAA	0.467857	0.553261	closed	closed
chr2:176346683-176352721	-	2000300	TTAAACATTTAT	TTAAAC	0.311111	0.367902	open	open
chr2:196051832-196052085	+	2000302	TTAAAAAATAGG	TTAAAA	0.491667	0.581417	closed	closed
chr3:82936659-82936957	+	2000306	TCTAAAGTCTTA	TCTAAA	0.1	0.118254	open	open
chr4:152340723-152341552	-	2000308	TCAAGAATGAGG	TCAAGA	0.325	0.384327	open	open
chr4:139468854-139473222	+	2000309	GCAAAAAAAAAA	GCAAAA	0.845635	1	closed	closed
chr4:124943568-124945186	-	2000310	TCATAAAGTATG	TCATAA	0.325	0.384327	open	open
chr4:190058015-190064272	+	2000315	TTATAAATTACC	TTATAA	0.325	0.384327	open	open
chr5:103854289-103860326	+	2000320	TTAATAAAATTA	TTAATA	0.609524	0.720788	open	closed
chr6:19953007-19953122	-	2000321	ATTAAAAAGATC	ATTAAA	0.491667	0.581417	open	closed
chr7:9634651-9635977	+	2000326	TTAGAAAAGAGA	TTAGAA	0.591667	0.699672	open	closed
chr7:144382761-144382897	-	2000327	TTAAGAAATGTG	TTAAGA	0.366667	0.433599	open	open
chr8:71583572-71584643	-	2000330	ATAAAAAAATGA	ATAAAA	0.609524	0.720788	closed	closed
chr11:24349496-24355548	+	2000336	ATAAAAACAGAA	ATAAAA	0.553968	0.655092	closed	closed
chrX:16427697-16428212	+	2000346	TTTAAAACAATG	TTTAAA	0.467857	0.553261	open	closed
chrX:69820866-69820867	+	2000348	GCAAGAAATAAC	GCAAGA	0.602778	0.712811	open	closed
chrX:146559254-146559345	+	2000349	ATAAGAAGCTAA	ATAAGA	0.411111	0.486157	open	open
chrX:90948634-90948888	+	2000350	CCAAAAAAGAAA	CCAAAA	0.702778	0.831065	closed	closed
chr6:113024949-113030984	+	2000366	TTTAAAGAGAAG	TTTAAA	0.402778	0.476302	open	open
chrX:81746652-81748146	-	2000372	TTAAGAAGTATC	TTAAGA	0.325	0.384327	open	open
chr2:73354395-73354854	-	2000373	TTAGAAAACAGC	TTAGAA	0.491667	0.581417	open	closed
chr4:120869847-120875914	-	2000377	TTAACAAATAAG	TTAACA	0.602778	0.712811	open	closed
chr9:102615607-102617479	-	2000379	ACAAAGAAATTC	ACAAAG	0.509524	0.602534	open	closed
chr3:154628877-154632626	+	2000384	CCAAAGAACTAC	CCAAAG	0.477778	0.564993	open	closed
chr1:12876225-12876226	-	2000405	TTGAAAGAACTG	TTGAAA	0.309524	0.366025	open	open
chr14:36674760-36674761	+	2000417	ATAAGAATTTCC	ATAAGA	0.2	0.236509	open	open
chr18:59579975-59579976	+	2000422	CTAAAGAAATAC	CTAAAG	0.620635	0.733928	open	closed
chr2:181000555-181000556	+	2000425	GTAGAAAATATA	GTAGAA	0.591667	0.699672	open	closed
chr4:58126677-58126678	-	2000429	TTAAGAAGTTTA	TTAAGA	0.3	0.354763	open	open
chrX:129525281-129525282	-	2000448	TTAAGAGATATG	TTAAGA	0.291667	0.344908	open	open
chr11:49125634-49127629	-	2000465	ATAAAACAGCGT	ATAAAA	0.166667	0.197091	closed	open
chr5:67564219-67564220	-	2000468	TTTAAACTTATT	TTTAAA	0.125	0.147818	open	open
chrX:143406977-143409968	+	2000470	ATAAGAAGATAT	ATAAGA	0.453968	0.536837	open	closed
chr11:40841289-40841290	-	2000473	TCAAATTTCAGC	TCAAAT	0.125	0.147818	open	open
chr6:162181267-162181268	+	2000474	TTGAAAACAATG	TTGAAA	0.467857	0.553261	open	closed
chr3:89022347-89022348	+	2000475	ATAGAAGTGGCA	ATAGAA	0.1	0.118254	open	open
chr4:16944254-16950743	+	2000477	TTAGAAATTTAT	TTAGAA	0.311111	0.367902	open	open
chr5:121576132-121580808	+	2000479	ATAAGAGATACA	ATAAGA	0.391667	0.463163	open	open
chr14:76211359-76211360	+	2000482	TTAGAAAAATAA	TTAGAA	0.720635	0.852182	open	closed
chr10:78346605-78351577	+	2000483	GTAAAAATACTT	GTAAAA	0.342857	0.405443	closed	open
chr2:83188340-83188341	+	2000484	TTAAGAAGTAAA	TTAAGA	0.536111	0.633975	open	closed
chr3:144610084-144610085	-	2000485	ATAAAGAATGAC	ATAAAG	0.477778	0.564993	open	closed
chr4:98103819-98103820	-	2000486	TTAAAGATTGTG	TTAAAG	0.2	0.236509	open	open
chr3:84433396-84433397	+	2000487	TTTAAAACAGAT	TTTAAA	0.453968	0.536837	open	closed
chrX:143704691-143704692	+	2000489	ATGAAAATCCTG	ATGAAA	0.2	0.236509	open	open
chr7:96475902-96481994	-	2000490	ATGAAAGTTCCA	ATGAAA	0.1	0.118254	open	open
chr17:68357410-68357411	+	2000491	TTAAGAAAAAAT	TTAAGA	0.745635	0.881746	open	closed
chr2:35879355-35879356	+	2000492	CCAAAAAAAAAA	CCAAAA	0.845635	1	closed	closed
chr10:91717647-91717648	-	2000494	CTAAAGAAAACA	CTAAAG	0.734524	0.868606	open	closed
chr22:28455917-28455918	-	2000497	TTGAAAATAAAT	TTGAAA	0.578968	0.684655	open	closed
chr12:28226428-28226429	-	2000499	TTAAGAATACAG	TTAAGA	0.453968	0.536837	open	closed
chr4:88268261-88274298	-	2000500	TTAAAAATCCAG	TTAAAA	0.311111	0.367902	closed	open
chr12:65689254-65689255	-	2000501	TTAAAAGTTGTG	TTAAAA	0	0	closed	open
chr6:108982610-108982611	-	2000502	TTAAAGACAAAA	TTAAAG	0.678968	0.802909	open	closed
chr4:112628974-112628975	+	2000503	TTTAAAGTATCT	TTTAAA	0.142857	0.168935	open	open
chr17:18776468-18776469	-	2000504	TTAAGAACACTG	TTAAGA	0.342857	0.405443	open	open
chr13:41006644-41006645	+	2000505	ATAAGAATGACT	ATAAGA	0.325	0.384327	open	open
chr14:86952525-86952526	-	2000506	ACATAAAAACTA	ACATAA	0.609524	0.720788	open	closed
chr2:79929389-79929390	+	2000507	ATAAGAAATTGA	ATAAGA	0.466667	0.551854	open	closed
chr3:151688103-151688104	-	2000508	ATTAAAAAAGAA	ATTAAA	0.720635	0.852182	open	closed
chr1:66024189-66030267	-	2000509	GTAAAACATTAA	GTAAAA	0.377778	0.446739	closed	open
chr2:173179997-173186104	+	2000510	GCAGAATCTTTT	GCAGAA	0	0	open	open
chr4:147141638-147141639	-	2000511	TTAAGAGAGAAA	TTAAGA	0.502778	0.594557	open	closed
chr18:15095263-15095264	-	2000512	TTAAGAATAGTG	TTAAGA	0.342857	0.405443	open	open
chr7:66591187-66591188	-	2000513	ACAGAACTCTCA	ACAGAA	0.1	0.118254	open	open
chr7:42529876-42529877	-	2000514	ATAAGATCAAAG	ATAAGA	0.378968	0.448146	open	open
chr18:51425744-51425745	-	2000515	TTAAAAATATAT	TTAAAA	0.453968	0.536837	closed	closed
chr18:49216233-49216234	-	2000516	ATGAAAAACCTC	ATGAAA	0.366667	0.433599	open	open
chr2:144626236-144626237	+	2000517	ATAAGAAAATGT	ATAAGA	0.509524	0.602534	open	closed
chr16:71028024-71028025	+	2000518	TTAAGAAGGGAA	TTAAGA	0.411111	0.486157	open	open
chr7:56652491-56658515	+	2000519	TTAAGAAATATA	TTAAGA	0.591667	0.699672	open	closed
chr5:13416608-13422853	+	2000520	ATGAAAATCACG	ATGAAA	0.325	0.384327	open	open
chr14:68784255-68784256	+	2000521	CTAAGAAATCAA	CTAAGA	0.577778	0.683247	open	closed
chr2:23191017-23191018	-	2000522	TTATAAATTACC	TTATAA	0.325	0.384327	open	open
chr15:47507343-47507344	-	2000524	TTTAAATGCAAT	TTTAAA	0.236111	0.279212	open	open
chr21:23626206-23626207	-	2000525	ATGAAAAGAAAA	ATGAAA	0.678968	0.802909	open	closed
chr9:7741408-7741409	+	2000526	TTTAAAATGTAC	TTTAAA	0.311111	0.367902	open	open
chr10:36759287-36759288	+	2000528	TTTAAAATACCT	TTTAAA	0.342857	0.405443	open	open
chr18:47870321-47876356	-	2000529	ACAAAAAAAAAC	ACAAAA	0.745635	0.881746	closed	closed
chr4:59944566-59950596	+	2000531	ATAAAATTTTTG	ATAAAA	0	0	closed	open
chr1:179575378-179575379	-	2000532	CTAAAGAAGATA	CTAAAG	0.591667	0.699672	open	closed
chr2:42051417-42051418	+	2000533	TTAAGAAACATC	TTAAGA	0.491667	0.581417	open	closed
chr5:21207733-21207734	+	2000534	ATAAAAATAACT	ATAAAA	0.467857	0.553261	closed	closed
chr14:31150827-31150828	-	2000535	TTAACATTATAA	TTAACA	0.353968	0.418583	open	open
chr15:56251153-56251154	+	2000536	TTAAAACTTTAA	TTAAAA	0.211111	0.249648	closed	open
chr20:17860936-17860937	+	2000537	ATGAAAATACAG	ATGAAA	0.453968	0.536837	open	closed
chr2:144010794-144010795	+	2000538	TTAAAAAGTTTG	TTAAAA	0.2	0.236509	closed	open
chr6:13191034-13191035	+	2000539	TTAGAATTCAAA	TTAGAA	0.336111	0.397466	open	open
chr1:84517940-84524629	-	2000540	ATAGAAAAACAA	ATAGAA	0.720635	0.852182	open	closed
chr17:64637295-64637296	+	2000541	TCAAAAAACAAC	TCAAAA	0.602778	0.712811	closed	closed
chr22:17246066-17246067	+	2000542	ATAAAGAACTCC	ATAAAG	0.366667	0.433599	open	open
chr14:67419882-67419883	-	2000544	TTGAAAATGGGC	TTGAAA	0.2	0.236509	open	open
chr17:33135427-33135428	-	2000545	ATAAGAAACTGC	ATAAGA	0.366667	0.433599	open	open
chr3:55788580-55788581	+	2000547	ATAAATATGAAT	ATAAAT	0.436111	0.51572	open	closed
chr1:32004352-32004353	-	2000550	TTAAAAAAATGA	TTAAAA	0.609524	0.720788	closed	closed
chr10:5287318-5293345	+	2000553	TTAAAAAAATAG	TTAAAA	0.620635	0.733928	closed	closed
chr4:19079466-19085550	-	2000554	ATAAAGCAAATC	ATAAAG	0.434524	0.513843	open	closed
chr7:3891250-3891251	-	2000555	TTAAAAATACAC	TTAAAA	0.453968	0.536837	closed	closed
chrX:94852553-94852554	-	2000557	TTAAAAAAAATT	TTAAAA	0.634524	0.750352	closed	closed
chr20:9477937-9477938	-	2000558	TTAAAAATAATT	TTAAAA	0.467857	0.553261	closed	closed
chr1:95801858-95801859	-	2000559	TTAAGAGTAGAG	TTAAGA	0.253968	0.300328	open	open
chr5:76426456-76426457	+	2000562	TTAGAAAGGTAT	TTAGAA	0.311111	0.367902	open	open
chrX:33425671-33425672	+	2000563	TCAAAGAATTTC	TCAAAG	0.366667	0.433599	open	open
chr5:35815142-35815143	-	2000564	TTAAGAAATAAT	TTAAGA	0.602778	0.712811	open	closed
chr7:53652517-53652518	-	2000565	TTTAAAAAAACA	TTTAAA	0.734524	0.868606	open	closed
chr4:82206577-82206578	-	2000566	TTAACAAAACAG	TTAACA	0.620635	0.733928	open	closed
chr3:20748905-20748906	-	2000567	GTTAAAGACACA	GTTAAA	0.391667	0.463163	open	open
chr1:215716045-215716046	-	2000568	CTTAAATGTTAT	CTTAAA	0.111111	0.131394	open	open
chr6:63368208-63368209	+	2000569	TCTAAAGAGAAA	TCTAAA	0.502778	0.594557	open	closed
chr2:191478715-191478716	-	2000572	ACAGAAAAAGGA	ACAGAA	0.609524	0.720788	open	closed
chr11:10042453-10042454	-	2000573	TTAAAAAAGTTT	TTAAAA	0.366667	0.433599	closed	open
chr7:8886716-8886717	+	2000574	TTAACAATATGT	TTAACA	0.342857	0.405443	open	open
chr2:57521070-57521071	+	2000575	ATAAAAATGATA	ATAAAA	0.425	0.502581	closed	closed
chr7:105967896-105967897	+	2000576	ATAAGACTCAAG	ATAAGA	0.236111	0.279212	open	open
chr3:169269965-169269966	+	2000577	TTAAAAAGGTAT	TTAAAA	0.311111	0.367902	closed	open
chr16:27425941-27425942	-	2000579	TCAAAAAAGAAA	TCAAAA	0.702778	0.831065	closed	closed
chr13:61462345-61462346	-	2000580	ATAAAAAAGAGA	ATAAAA	0.591667	0.699672	closed	closed
chr15:34031852-34031853	-	2000581	ATGAAATAACAC	ATGAAA	0.420635	0.497419	open	open
chr1:116548032-116548033	-	2000582	TCAAAATCCTAT	TCAAAA	0.111111	0.131394	closed	open
chr1:165553150-165553151	-	2000583	TTAGAATTATGG	TTAGAA	0.142857	0.168935	open	open
chr11:36558498-36558499	-	2000584	ACTAAAAATACA	ACTAAA	0.591667	0.699672	open	closed
chr9:94416770-94416771	-	2000585	GTAAAGAAATAC	GTAAAG	0.620635	0.733928	open	closed
chr3:131069780-131069781	+	2000586	TCAACAATATTG	TCAACA	0.342857	0.405443	open	open
chr12:34017339-34017340	-	2000587	TTAAAGAAGCAA	TTAAAG	0.577778	0.683247	open	closed
chr2:36570277-36570278	-	2000588	ATAAAAAAAATA	ATAAAA	0.734524	0.868606	closed	closed
chr8:72399237-72399238	-	2000589	CTAGAAATTTAA	CTAGAA	0.411111	0.486157	open	open
chrX:68696886-68696887	+	2000590	TTGAAAGACACA	TTGAAA	0.391667	0.463163	open	open
chr2:144304980-144304981	-	2000593	TTTAAAATGATT	TTTAAA	0.325	0.384327	open	open
chr16:33755034-33761079	-	2000594	TCAAGACCAGAC	TCAAGA	0.253968	0.300328	open	open
chr8:85428621-85428622	+	2000595	ATTAAAAGCCAA	ATTAAA	0.411111	0.486157	open	open
chr22:22715604-22715605	+	2000596	GTGAAAGTGGGC	GTGAAA	0	0	open	open

## Sheet: dbRIP counts
	Total dbRIP
	snap open	snap closed	Total
velcro open	113	39	152
velcro closed	77	48	125
Total	190	87	277

## Sheet: Lee2012 sequences
hg19_integration_site	strand	Junction sequence (-2/+10)	EN recognition sequence	Velcro position-weighted A count (+5/+10)	Velcro position-weighted A density (+5/+10)	Snap	Velcro
chr1:187967326-187967326	+	ATAACATACTTC	ATAACA	0.166667	0.197091	open	open
chr1:197008518-197008518	-	TTAAGAACATAG	TTAAGA	0.453968	0.536837	open	closed
chr1:72248547-72248547	-	CTAAGAAAATAT	CTAAGA	0.620635	0.733928	open	closed
chr1:74087698-74087698	+	TTAAAAATATAG	TTAAAA	0.453968	0.536837	closed	closed
chr11:103002015-103002015	-	GTAAAAAATATA	GTAAAA	0.591667	0.699672	closed	closed
chr11:120318244-120318244	-	TTAAAAATTGTT	TTAAAA	0.2	0.236509	closed	open
chr11:127975733-127975733	-	GCAAGAATCCTC	GCAAGA	0.2	0.236509	open	open
chr11:132018034-132018034	+	TTAAAAAATGAT	TTAAAA	0.477778	0.564993	closed	closed
chr11:21878471-21878471	+	ATGAAAATGTTT	ATGAAA	0.2	0.236509	open	open
chr11:41385815-41385815	-	TTAAAAAATTTT	TTAAAA	0.366667	0.433599	closed	open
chr11:97868514-97868514	+	TTAAATATTCTA	TTAAAT	0.3	0.354763	open	open
chr12:127391318-127391318	-	CCAAGAAAGTAC	CCAAGA	0.477778	0.564993	open	closed
chr12:17580926-17580926	-	ACAAAATCAGGA	ACAAAA	0.242857	0.287189	closed	open
chr12:17732599-17732599	-	GTAAAAATCTTA	GTAAAA	0.3	0.354763	closed	open
chr12:99255410-99255410	+	TTAGAAAAGAAC	TTAGAA	0.602778	0.712811	open	closed
chr13:79583980-79583980	-	GTGAAAAAATGC	GTGAAA	0.509524	0.602534	open	closed
chr14:47126006-47126006	+	TTAAAAAGCTTT	TTAAAA	0.2	0.236509	closed	open
chr14:79715507-79715507	+	GTAAAAGGTTAT	GTAAAA	0.111111	0.131394	closed	open
chr15:27560311-27560311	+	TTAAAAAGAATT	TTAAAA	0.467857	0.553261	closed	closed
chr15:86327355-86327355	-	TTGAAAATCTCT	TTGAAA	0.2	0.236509	open	open
chr15:94928281-94928281	-	TTAAAATTAAGA	TTAAAA	0.367857	0.435007	closed	open
chr16:47317043-47317043	-	TCAAAAGCAAAC	TCAAAA	0.378968	0.448146	closed	open
chr16:6082614-6082614	+	TTAAAAAAAGTT	TTAAAA	0.509524	0.602534	closed	closed
chr16:62476448-62476448	+	TTAAAAATTTAA	TTAAAA	0.411111	0.486157	closed	open
chr18:73917569-73917569	-	ATGAAAACCCCC	ATGAAA	0.2	0.236509	open	open
chr19:28069667-28069667	-	ATAAAATCTTCA	ATAAAA	0.1	0.118254	closed	open
chr19:52270570-52270570	+	ATACAAATATTA	ATACAA	0.442857	0.523698	open	closed
chr2:124476679-124476679	+	ATAGAAAGAAGA	ATAGAA	0.567857	0.671516	open	closed
chr2:125706165-125706165	-	ATAAGAAGAGTG	ATAAGA	0.342857	0.405443	open	open
chr2:140855927-140855927	+	ATAAGAAATTAC	ATAAGA	0.477778	0.564993	open	closed
chr2:15030309-15030309	+	ATGAAAAGAAAA	ATGAAA	0.678968	0.802909	open	closed
chr2:165285736-165285736	+	TTAAAAAAAGAA	TTAAAA	0.720635	0.852182	closed	closed
chr2:182994545-182994545	-	ATAAGACAGTAT	ATAAGA	0.277778	0.328484	open	open
chr2:184734325-184734325	+	TTAAAAATGTAG	TTAAAA	0.311111	0.367902	closed	open
chr2:193555550-193555550	+	TTAGAAAACTAT	TTAGAA	0.477778	0.564993	open	closed
chr2:212454286-212454286	+	ACAAAAATGTTT	ACAAAA	0.2	0.236509	closed	open
chr2:214798077-214798077	+	TTTAAAATGCAG	TTTAAA	0.311111	0.367902	open	open
chr2:22823504-22823504	+	ACAAGATGTAAT	ACAAGA	0.236111	0.279212	open	open
chr2:72969473-72969473	-	TTAAAAAAATAA	TTAAAA	0.720635	0.852182	closed	closed
chr2:80872280-80872280	-	ATAAAGGGTAAA	ATAAAG	0.336111	0.397466	open	open
chr20:16256930-16256930	+	TTAAAAATATAA	TTAAAA	0.553968	0.655092	closed	closed
chr20:22959380-22959380	+	TCAAAAGACATG	TCAAAA	0.291667	0.344908	closed	open
chr20:7886347-7886347	+	TCAAAAACTAGT	TCAAAA	0.325	0.384327	closed	open
chr21:14628858-14628858	-	ATAAAAATGACT	ATAAAA	0.325	0.384327	closed	open
chr21:24599994-24599994	+	TTAAAATTGCAC	TTAAAA	0.111111	0.131394	closed	open
chr3:143941047-143941047	+	TCAAAAAGAAAA	TCAAAA	0.678968	0.802909	closed	closed
chr3:716640-716640	+	TTAAAAAATAAA	TTAAAA	0.702778	0.831065	closed	closed
chr3:77222559-77222559	+	TTTAAAAGCAAG	TTTAAA	0.436111	0.51572	open	closed
chr4:160771223-160771223	-	TTAAAAAAGCAA	TTAAAA	0.577778	0.683247	closed	closed
chr4:29603611-29603611	-	TTAAGATGGAGG	TTAAGA	0.125	0.147818	open	open
chr4:46895697-46895697	+	CCAAAAACATGC	CCAAAA	0.342857	0.405443	closed	open
chr4:55987719-55987719	-	ATAAGAAATGTC	ATAAGA	0.366667	0.433599	open	open
chr4:71213893-71213893	+	TTAAAATTTACC	TTAAAA	0.125	0.147818	closed	open
chr4:71216327-71216327	-	ATAATAATATAA	ATAATA	0.553968	0.655092	open	closed
chr4:85073041-85073041	+	TTAAAGGCAGTC	TTAAAG	0.142857	0.168935	open	open
chr5:162131862-162131862	+	TTAATATACCTC	TTAATA	0.166667	0.197091	open	open
chr5:169976682-169976682	+	TTAAGAAATATT	TTAAGA	0.491667	0.581417	open	closed
chr5:21912221-21912221	-	TTAAAAACTATT	TTAAAA	0.325	0.384327	closed	open
chr5:22328353-22328353	-	TTAAAATCCTAA	TTAAAA	0.211111	0.249648	closed	open
chr5:23496281-23496281	-	ATAAGAAAACTT	ATAAGA	0.509524	0.602534	open	closed
chr5:41707776-41707776	+	TTAAAAATTCTT	TTAAAA	0.2	0.236509	closed	open
chr5:62380625-62380625	-	TTAAGAACAAAA	TTAAGA	0.678968	0.802909	open	closed
chr5:85386202-85386202	+	TTAAAAAAGAAA	TTAAAA	0.702778	0.831065	closed	closed
chr6:112802912-112802912	+	TTAAAGAAAGGA	TTAAAG	0.609524	0.720788	open	closed
chr6:115634192-115634192	+	ACAAAAAAAAGT	ACAAAA	0.634524	0.750352	closed	closed
chr6:118482144-118482144	+	ATAAAGGCTTCG	ATAAAG	0	0	open	open
chr6:122212270-122212270	+	GTAAAATTTTTC	GTAAAA	0	0	closed	open
chr6:133733409-133733409	-	CTAAAAATCTGC	CTAAAA	0.2	0.236509	closed	open
chr6:22582908-22582908	+	TTGAAAAATGAA	TTGAAA	0.577778	0.683247	open	closed
chr6:70974761-70974761	+	ACTAAAATGTAA	ACTAAA	0.411111	0.486157	open	open
chr7:113237954-113237954	-	ATAAAAAAAGCT	ATAAAA	0.509524	0.602534	closed	closed
chr7:119573255-119573255	+	ATAAAAAAGGTT	ATAAAA	0.366667	0.433599	closed	open
chr7:137060929-137060929	+	GTAAAAATGTGA	GTAAAA	0.3	0.354763	closed	open
chr7:3768566-3768566	+	CTAAAAAAAAAA	CTAAAA	0.845635	1	closed	closed
chr7:50227819-50227819	-	TTGAAAAATTTA	TTGAAA	0.466667	0.551854	open	closed
chr7:88998878-88998878	-	ATAAAAAAAATC	ATAAAA	0.634524	0.750352	closed	closed
chr7:89235746-89235746	+	TTAAAAAAAGGA	TTAAAA	0.609524	0.720788	closed	closed
chr7:97143559-97143559	+	TTAAGAAATGCT	TTAAGA	0.366667	0.433599	open	open
chr8:104931918-104931918	-	GTAAAAAACATC	GTAAAA	0.491667	0.581417	closed	closed
chr8:112018695-112018695	+	CTAAAATGTCAA	CTAAAA	0.211111	0.249648	closed	open
chr8:127203140-127203140	+	TTAAAAATATTT	TTAAAA	0.342857	0.405443	closed	open
chr8:132703226-132703226	-	TTAAAAAATTTT	TTAAAA	0.366667	0.433599	closed	open
chr8:139565910-139565910	+	TCAAGACTGAGC	TCAAGA	0.125	0.147818	open	open
chr8:14040520-14040520	+	TCAAAAAAAAAA	TCAAAA	0.845635	1	closed	closed
chr8:17190314-17190314	-	ATAAAAATGGAT	ATAAAA	0.311111	0.367902	closed	open
chr8:32890232-32890232	+	GTAAGAAATCTC	GTAAGA	0.366667	0.433599	open	open
chr8:57795378-57795378	-	TTAAAAATAAAT	TTAAAA	0.578968	0.684655	closed	closed
chr8:77675524-77675524	+	ATGAAAAAGCAG	ATGAAA	0.477778	0.564993	open	closed
chr8:86990093-86990093	-	TCAAAATTTTGG	TCAAAA	0	0	closed	open
chr8:89499090-89499090	-	TTTAAATATTTA	TTTAAA	0.266667	0.315345	open	open
chr9:113995601-113995601	+	GTAGAATATCCA	GTAGAA	0.266667	0.315345	open	open
chr9:30627773-30627773	+	CCTAAATATTTT	CCTAAA	0.166667	0.197091	open	open
chr9:76994673-76994673	+	ATAAGAAACATT	ATAAGA	0.491667	0.581417	open	closed
chrX:10396257-10396257	-	TTAAAAAATTCT	TTAAAA	0.366667	0.433599	closed	open
chrX:5777579-5777579	+	TTAAGAAAATAA	TTAAGA	0.720635	0.852182	open	closed

## Sheet: Lee2012 counts
	Total Lee2012
	snap open	snap closed	Total
velcro open	23	31	54
velcro closed	21	20	41
Total	44	51	95

## Sheet: Solyom2012 sequences
hg19_integration_site	Junction sequence (-2/+10)	EN recognition sequence	Velcro position-weighted A count (+5/+10)	Velcro position-weighted A density (+5/+10)	Snap	Velcro
chr10:57061533-57061695	TCAACAGAAGTC	TCAACA	0.309524	0.366025	open	open
chr2:188870224-188870465	TTTAAAAGATCT	TTTAAA	0.342857	0.405443	open	open
chr6:87733469-87733630	ATAAGAGATTGG	ATAAGA	0.166667	0.197091	open	open
chr16:6507020-65071060	CTAAGAAGCTAA	CTAAGA	0.411111	0.486157	open	open
chr17:13973751-13974056	ATGAAATTGCGT	ATGAAA	0	0	open	open
chr3:1898003-1898267	TTAGAATTTAAT	TTAGAA	0.236111	0.279212	open	open
chr4:92849846-92850076	GTAAAGATATCT	GTAAAG	0.342857	0.405443	open	open
chr18:69298091-69298411	GTAAAAGTCCCC	GTAAAA	0	0	closed	open
chr2:141259230-141259470	TCAAAAGTAGCA	TCAAAA	0.242857	0.287189	closed	open
chr2:188450731-188450873	ATAAAAATGCAT	ATAAAA	0.311111	0.367902	closed	open
chr3:140397998-140398211	TTAAAAGTTACA	TTAAAA	0.225	0.266072	closed	open
chrX:108276984-108277169	ATAAAAGTTAAG	ATAAAA	0.236111	0.279212	closed	open
chr12:19089239-19089557	ATAAAAAAGTTC	ATAAAA	0.366667	0.433599	closed	open
chr7:54645171-54645375	ATAAGAATACCA	ATAAGA	0.442857	0.523698	open	closed
chrX:18785031-18785222	CTATAAAAATGA	CTATAA	0.609524	0.720788	open	closed
chrX:83974338-83974527	ATTAAAACAGAG	ATTAAA	0.453968	0.536837	open	closed
chr1:118378071-118378332	GTAAAAAATTAC	GTAAAA	0.477778	0.564993	closed	closed
chr10:53182484-53182774	TTAAAAAACAAA	TTAAAA	0.702778	0.831065	closed	closed
chr6:132385433-132385595	CTAAAAGAAATA	CTAAAA	0.534524	0.632098	closed	closed
chr8:140450265-140450426	ATAAAAAAGGAC	ATAAAA	0.477778	0.564993	closed	closed
chrX:108698972-108699107	TTAAAAATCAAC	TTAAAA	0.436111	0.51572	closed	closed

## Sheet: Solyom2012 counts
	Total Solyom 2012
	snap open	snap closed	Total
velcro open	7	6	13
velcro closed	3	5	8
Total	10	11	21
